# Supplementary material for: Genome-Wide Association Study of Body Weight Trait in Yaks
Source: Animals (Basel). 2022 Jul 21;12(14):1855. doi: 10.3390/ani12141855 (PMC9311934; doi:10.3390/ani12141855)
Supplement: Supplementary file 1 [file animals-12-01855-s001.zip]

Archive with 1 entries (1 files):
- animals-1728751-supplementary.pdf
